# Supplementary material for: ZIF-9-Derived Cobalt and Nitrogen-Doped Carbon Nanocomposites for Sensitive Electrochemical Nitrite Determination
Source: Molecules. 2026 Feb 25;31(5):768. doi: 10.3390/molecules31050768 (PMC12985869; doi:10.3390/molecules31050768)
Supplement: Supplementary file 1 [file molecules-31-00768-s001.zip]

Archive with 1 entries (1 files):
- molecules-4073542-supplementary.pdf
